# Supplementary material for: Cortical and trabecular bone structure of the hominoid capitate
Source: J Anat. 2021 May 4;239(2):351–73. doi: 10.1111/joa.13437 (PMC8273598; doi:10.1111/joa.13437)
Supplement: Supplementary file 3 — Table S1 [file JOA-239-351-s001.xlsx]

## Sheet: Sheet1
Cortical and trabecular bone structure of the hominoid capitate
Emma E. Bird, Tracy L. Kivell, and Matthew M. Skinner.
Supplementary Table 1. Downloadable excel file recording specimen information and individual parameter values. The specimen column records the curatorial institutions as abbreviations; DCW = The Duckworth Collection, University of Cambridge; INDEN = Georg-August-University Goettingen, Anthropology Collection; MPI_TC = Max Planck Institute for Evolutionary Anthropology Primatology, Tai Collection;…
Specimen	Taxon	Sex	Side	Resolution	Whole Trabecular BV/TV	Proximal Trabecular BV/TV	Distal Trabecular BV/TV	Whole DA	Proximal DA	Distal DA	Whole Tb.Th	Proximal Tb.Th	Distal Tb.Th	Whole Tb.N	Proximal Tb.N	Distal Tb.N	Whole Tb.Sp	Proximal Tb.Sp	Distal Tb.Sp	Whole Total BV/TV	Proximal Total BV/TV	Distal Total BV/TV	Whole Ct.Th	Proximal Ct.Th	Distal Ct.Th	Size (mm3)
DCW_AM_10_0_182	Homo sapiens	Unknown	Right	0.0314	0.287297	0.314485	0.280321	0.304729	0.315611	0.301949	0.190307	0.184625	0.192013	1.4483	1.63405	1.40808	0.500156	0.427352	0.518173	0.370581	0.390902	0.365198	0.237949	0.217585	0.24243	2862
DCW_AM_10_0_183	Homo sapiens	Unknown	Right	0.0315	0.346498	0.397863	0.331514	0.314514	0.334037	0.308833	0.246692	0.255307	0.243764	1.20033	1.31668	1.17484	0.586411	0.504177	0.607414	0.423375	0.451084	0.41538	0.29729	0.231755	0.310523	2802
DCW_AM_3_0_1	Homo sapiens	Unknown	Left	0.0345	0.167879	0.230426	0.149435	0.368076	0.395134	0.360101	0.228758	0.257378	0.215978	0.789118	0.897448	0.768703	1.03848	0.856892	1.08491	0.250896	0.309887	0.23363	0.300496	0.273439	0.308397	3522
DCW_AM_3_0_2	Homo sapiens	Unknown	Left	0.0294	0.188404	0.216404	0.183213	0.318527	0.365796	0.309768	0.182694	0.186335	0.181944	1.10187	1.26146	1.07724	0.724852	0.606395	0.746354	0.253356	0.288755	0.246514	0.196937	0.200934	0.195912	2048
DCW_OC_1_0_26	Homo sapiens	Unknown	Right	0.0264	0.223692	0.23966	0.216624	0.247373	0.259159	0.242263	0.186954	0.187908	0.186266	0.984871	1.01944	0.97593	0.828407	0.79302	0.838398	0.309235	0.312344	0.302339	0.232642	0.220743	0.241473	1902
DCW_OC_31_0_1	Homo sapiens	Unknown	Left	0.0302	0.221418	0.231091	0.217802	0.28922	0.319317	0.277984	0.201326	0.205366	0.199791	1.12557	1.12093	1.12735	0.687115	0.686753	0.687247	0.329413	0.32452	0.331273	0.266347	0.274559	0.263934	1900
DCW_OC_31_0_2	Homo sapiens	Unknown	Left	0.0306	0.232871	0.289032	0.218057	0.252735	0.298819	0.240577	0.202635	0.212597	0.19925	1.22574	1.32821	1.20497	0.6132	0.540298	0.630649	0.370349	0.402986	0.36229	0.295222	0.308142	0.292262	2284
INDEN_113	Homo sapiens	Male	Right	0.0251	0.348323	0.370513	0.336449	0.285971	0.308565	0.273933	0.273958	0.278175	0.271652	1.12	1.13198	1.11508	0.618896	0.60523	0.625144	0.428529	0.432171	0.421213	0.341301	0.259673	0.372226	2833
INDEN_118	Homo sapiens	Female	Right	0.0251	0.340105	0.352555	0.33389	0.264478	0.284295	0.254605	0.324848	0.332242	0.321243	0.975715	0.97233	0.977297	0.700042	0.696216	0.701987	0.439502	0.450891	0.435897	0.36713	0.332671	0.381015	2258
INDEN_243	Homo sapiens	Male	Left	0.0301	0.33329	0.365392	0.319585	0.28371	0.330983	0.263535	0.27011	0.282078	0.264425	1.16119	1.15474	1.16528	0.591077	0.583918	0.59374	0.431084	0.459547	0.421856	0.375134	0.358283	0.382271	3327
INDEN_311	Homo sapiens	Male	Left	0.0301	0.342417	0.372112	0.330347	0.290635	0.300844	0.286494	0.300524	0.30447	0.298777	1.06975	1.10329	1.05805	0.634273	0.601907	0.646362	0.440113	0.464033	0.432824	0.395987	0.386109	0.399886	3606
INDEN_323	Homo sapiens	Unknown	Right	0.0301	0.325984	0.357255	0.31558	0.305831	0.319207	0.301392	0.236661	0.239275	0.235769	1.29714	1.35234	1.28155	0.534266	0.500182	0.544536	0.420285	0.454237	0.410786	0.314244	0.31239	0.315059	2623
INDEN_340	Homo sapiens	Unknown	Left	0.0301	0.261824	0.288817	0.249015	0.277337	0.291548	0.270607	0.232597	0.234682	0.231527	1.11731	1.19157	1.08745	0.662407	0.604549	0.688053	0.351301	0.369756	0.344478	0.280411	0.276569	0.282241	3305
INDEN_91	Homo sapiens	Male	Right	0.0301	0.348154	0.372575	0.337657	0.299725	0.305542	0.297269	0.251824	0.247313	0.253945	1.30948	1.40068	1.27623	0.511838	0.466625	0.529611	0.453583	0.454491	0.44497	0.361786	0.325686	0.373626	3517
MPI_TC_11778	Pan troglodytes	Female	Right	0.0251	0.366002	0.389064	0.346709	0.252468	0.243981	0.259566	0.213922	0.224147	0.204834	1.5312	1.49568	1.56314	0.439159	0.444445	0.434904	0.537379	0.500957	0.562173	0.440866	0.332256	0.477416	2524
MPI_TC_11781	Pan troglodytes	Male	Right	0.0302	0.359789	0.400333	0.33223	0.273507	0.253229	0.287325	0.269018	0.297617	0.246039	1.15278	1.09528	1.19928	0.598454	0.615394	0.587798	0.549158	0.556866	0.546538	0.544811	0.500501	0.566208	3634
MPI_TC_11789	Pan troglodytes	Male	Left	0.0302	0.353338	0.380938	0.332016	0.255001	0.203759	0.294581	0.237187	0.25566	0.221523	1.33266	1.26423	1.39045	0.513194	0.535337	0.497669	0.560461	0.539304	0.562898	0.532136	0.417383	0.585962	2854
MPI_TC_14996	Pan troglodytes	Female	Left	0.0302	0.300397	0.30782	0.296473	0.288066	0.281698	0.301252	0.207012	0.211074	0.208065	1.20142	1.24307	1.26282	0.625336	0.593383	0.583812	0.430859	0.38699	0.450995	0.443394	0.331573	0.495	2886
MRAC_15293	Pan paniscus	Female	Right	0.0302	0.329172	0.35992	0.311203	0.267493	0.266013	0.268363	0.234176	0.250134	0.223803	1.22155	1.14474	1.27065	0.584459	0.623425	0.563198	0.444273	0.428705	0.445443	0.440751	0.317064	0.473898	1825
MRAC_15294	Pan paniscus	Male	Left	0.0302	0.401098	0.424155	0.383893	0.236687	0.21848	0.250301	0.287404	0.297423	0.279361	1.16018	1.11331	1.19734	0.57453	0.600798	0.555822	0.595663	0.523388	0.634263	0.625001	0.424896	0.662539	1670
MRAC_27696	Pan paniscus	Male	Right	0.0302	0.314593	0.324531	0.307292	0.256987	0.262694	0.252802	0.225172	0.228479	0.222888	1.34304	1.277	1.39212	0.519409	0.55461	0.49544	0.453354	0.402935	0.479086	0.545698	0.301413	0.603842	2362
MRAC_27698	Pan paniscus	Female	Left	0.0302	0.449634	0.465195	0.436655	0.256726	0.25281	0.260071	0.284091	0.29424	0.275219	1.30092	1.26014	1.33705	0.484598	0.499324	0.472697	0.659488	0.625306	0.683647	0.676683	0.52052	0.748419	1941
MRAC_29042	Pan paniscus	Female	Left	0.0302	0.430612	0.455275	0.414045	0.263564	0.264566	0.262922	0.268967	0.28326	0.258927	1.33721	1.29347	1.36801	0.47886	0.489856	0.472063	0.585801	0.556129	0.603838	0.543793	0.363548	0.600739	2708
MRAC_29044	Pan paniscus	Male	Right	0.04	0.380652	0.390173	0.370732	0.23666	0.21162	0.231879	0.25195	0.253408	0.250493	1.32066	1.29407	1.34882	0.505244	0.519347	0.490895	0.600441	0.549087	0.642627	0.576039	0.414526	0.645518	2072
MRAC_29045	Pan paniscus	Female	Right	0.0309	0.336821	0.34531	0.330165	0.261819	0.255536	0.266773	0.221166	0.223318	0.219559	1.36044	1.35815	1.36267	0.513889	0.512977	0.514295	0.512704	0.45269	0.540597	0.600183	0.361571	0.668015	2418
MRAC_29052	Pan paniscus	Male	Right	0.034	0.373141	0.400354	0.356954	0.277663	0.290722	0.269905	0.234694	0.250959	0.223268	1.33507	1.24914	1.39579	0.514329	0.549594	0.493173	0.541206	0.517028	0.55493	0.422913	0.327129	0.453534	2144
NGB_89_SK15_1247	Homo sapiens	Unknown	Left	0.03	0.314878	0.319416	0.313429	0.243796	0.27807	0.232852	0.218867	0.221901	0.217918	1.38595	1.37741	1.38879	0.502659	0.504102	0.502136	0.408561	0.413465	0.408535	0.281065	0.268002	0.285584	2277
NHMW_J_2	Homo sapiens	Male	Right	0.03	0.232474	0.260566	0.22171	0.295141	0.29236	0.297079	0.208083	0.208376	0.211935	1.10914	1.21198	1.0529	0.693514	0.616723	0.737827	0.330365	0.331547	0.321774	0.327986	0.276685	0.35166	2495
NHMW_J3	Homo sapiens	Unknown	Left	0.0301	0.197917	0.235217	0.18205	0.328086	0.34633	0.318566	0.172866	0.186094	0.169757	1.20939	1.23196	1.19051	0.654	0.625623	0.670218	0.273338	0.306968	0.252332	0.220234	0.242049	0.223328	2531
NHMW_K_13_3	Homo sapiens	Male	Right	0.03	0.317295	0.317609	0.320415	0.274959	0.325401	0.254519	0.327015	0.326541	0.337068	0.859921	0.885031	0.840884	0.835882	0.803364	0.852157	0.443489	0.40172	0.452199	0.388115	0.287002	0.421362	2854
NHMW_K_41_2	Homo sapiens	Unknown	Left	0.0302	0.276769	0.313719	0.269252	0.260631	0.233347	0.266739	0.248729	0.255431	0.253923	1.14408	1.25302	1.10413	0.625336	0.542643	0.651766	0.381905	0.397727	0.379056	0.295935	0.269041	0.311261	1558
NHMW_K18_2	Homo sapiens	Female	Right	0.0301	0.302559	0.317769	0.298864	0.236513	0.2185	0.238547	0.243511	0.229802	0.255826	1.05684	1.25554	0.983137	0.702703	0.566668	0.761327	0.411414	0.408779	0.413797	0.329823	0.323001	0.339564	2044
NHMW_K24_2	Homo sapiens	Female	Right	0.0202	0.205312	0.215243	0.201541	0.272196	0.30026	0.253032	0.207154	0.199338	0.214073	1.08389	1.1649	1.04326	0.715446	0.659103	0.74446	0.29414	0.287431	0.292865	0.259004	0.249867	0.269718	1692
NHMW_K5_II	Homo sapiens	Male	Right	0.0301	0.351052	0.429071	0.35863	0.255256	0.233527	0.257379	0.240621	0.250964	0.257695	1.37882	1.53039	1.31608	0.484638	0.402465	0.502139	0.468968	0.509083	0.49379	0.382101	0.342788	0.420058	2892
NHMW_K78_2	Homo sapiens	Female	Right	0.0319	0.252373	0.224155	0.224798	0.246986	0.320095	0.223414	0.203067	0.167658	0.199965	1.35317	1.55252	1.32456	0.535938	0.476458	0.555002	0.34944	0.302893	0.3137	0.297448	0.224703	0.280629	1714
NMNH_267325	Pongo abelii	Male	Left	0.0318	0.37739	0.369265	0.382844	0.252712	0.267497	0.242811	0.306645	0.287368	0.319377	1.0659	1.1215	1.03145	0.63153	0.604298	0.650129	0.54665	0.444705	0.591443	0.440256	0.277965	0.464003	2974
PC_CAMI_230	Gorilla gorilla	Male	Left	0.0344	0.509419	0.543366	0.476505	0.254265	0.248151	0.260228	0.3678	0.38104	0.353591	1.00757	1.05681	0.974219	0.62469	0.565203	0.672873	0.716631	0.67969	0.740487	0.706077	0.507901	0.786707	5584
PC_MER_138	Gorilla gorilla	Female	Left	0.0353	0.376968	0.415775	0.355813	0.279838	0.250679	0.295772	0.294721	0.298286	0.292668	0.993624	1.0946	0.950386	0.711695	0.615288	0.759536	0.524571	0.495464	0.53778	0.410328	0.29284	0.434294	3888
PC_MER_174	Gorilla gorilla	Male	Right	0.0282	0.448838	0.487537	0.424238	0.24324	0.193645	0.274782	0.289794	0.305579	0.278498	1.24927	1.29283	1.22998	0.510674	0.467918	0.53452	0.629629	0.578495	0.651912	0.415796	0.346075	0.429113	3200
PC_MER_264	Gorilla gorilla	Male	Right	0.0369	0.421195	0.469236	0.388524	0.275602	0.236666	0.302087	0.408401	0.432	0.389623	0.775192	0.824293	0.752381	0.881602	0.78116	0.93949	0.650471	0.604026	0.674918	0.745031	0.474007	0.815148	7341
PC_MER_300	Gorilla gorilla	Female	Right	0.0363	0.425322	0.461969	0.404638	0.245571	0.22967	0.251558	0.357867	0.368911	0.35566	0.962614	0.973639	0.94524	0.680971	0.658164	0.702272	0.615671	0.573754	0.625318	0.621606	0.436363	0.679736	4169
PC_MER_372	Gorilla gorilla	Male	Right	0.0352	0.453616	0.482575	0.430697	0.252857	0.230461	0.270605	0.410956	0.42647	0.39752	0.851649	0.870316	0.840616	0.763237	0.722537	0.792084	0.642513	0.572801	0.680698	0.619985	0.381984	0.667555	7459
PC_MER_696	Gorilla gorilla	Female	Right	0.0308	0.455447	0.470937	0.442042	0.242871	0.207698	0.273312	0.316162	0.330468	0.302971	1.09937	1.12699	1.07936	0.593446	0.556854	0.623507	0.594946	0.546119	0.625593	0.397078	0.317042	0.417915	4212
PC_MER_856	Gorilla gorilla	Female	Left	0.0341	0.476044	0.518189	0.452662	0.270011	0.236601	0.288543	0.353404	0.355537	0.352376	0.992819	1.07532	0.956242	0.653829	0.574419	0.693384	0.7078	0.664255	0.723888	0.564031	0.470042	0.586077	3277
PC_MER_879	Gorilla gorilla	Male	Left	0.0319	0.37797	0.410497	0.361797	0.332305	0.296841	0.349944	0.362335	0.364749	0.361223	0.811965	0.856547	0.793506	0.869246	0.802729	0.899007	0.558383	0.534291	0.568603	0.678721	0.529827	0.717892	10200
PC_MER_95	Gorilla gorilla	Female	Left	0.0318	0.364624	0.375688	0.35493	0.241488	0.247946	0.23587	0.331899	0.329387	0.334383	0.883839	0.933288	0.846359	0.79953	0.742094	0.847149	0.539093	0.478568	0.578205	0.559594	0.401316	0.601621	4658
PC_MERI_29	Gorilla gorilla	Female	Left	0.0301	0.482896	0.47739	0.487289	0.314419	0.31364	0.315171	0.305701	0.313957	0.299706	1.11785	1.01816	1.21393	0.588877	0.668204	0.524065	0.673082	0.602017	0.712688	0.546983	0.401417	0.587463	2638
SMF_24510	Pongo pygmaeus	Female	Right	0.0318	0.251911	0.227421	0.271098	0.260102	0.290107	0.249973	0.267105	0.237875	0.287549	0.990902	1.03222	0.95983	0.742077	0.73091	0.754302	0.44514	0.324654	0.499404	0.606073	0.317913	0.683248	2424
SMF_4104	Pan troglodytes	Unknown	Left	0.0316	0.31608	0.342763	0.300928	0.202901	0.171261	0.220877	0.251512	0.264131	0.242866	1.18633	1.1644	1.20145	0.591422	0.594684	0.589465	0.483994	0.4657	0.486277	0.432551	0.354263	0.465186	2426
SMF_63976	Gorilla beringei	Unknown	Left	0.0301	0.443968	0.452136	0.442585	0.236083	0.230568	0.255269	0.346777	0.364743	0.377846	1.04373	1.03672	0.937534	0.611328	0.599836	0.688782	0.625035	0.548924	0.663461	0.722235	0.448534	0.868463	6882
SMF_6999	Pongo abelii	Female	Right	0.0294	0.207844	0.179969	0.216193	0.289404	0.284617	0.290882	0.194444	0.166558	0.201318	1.16364	1.31002	1.12647	0.664927	0.59679	0.686415	0.325083	0.247675	0.348335	0.313324	0.183941	0.329366	1580
SMF_84218	Pongo pygmaeus	Female	Left	0.0302	0.362497	0.366738	0.358729	0.326616	0.344549	0.309301	0.271182	0.266477	0.280439	1.15419	1.16586	1.13278	0.595228	0.59126	0.602341	0.513768	0.435234	0.55804	0.458815	0.265005	0.522057	1957
UNI_FL_3127	Homo sapiens	Male	Left	0.0302	0.252544	0.272373	0.248177	0.322131	0.362832	0.302394	0.170339	0.175655	0.172073	1.47962	1.50259	1.45839	0.505511	0.489861	0.513614	0.361966	0.372333	0.350893	0.270712	0.267707	0.27959	1190
UNI_FL_4865	Homo sapiens	Male	Right	0.0302	0.195533	0.22303	0.187562	0.308569	0.322834	0.304455	0.208802	0.208677	0.208872	1.00474	1.05386	0.992373	0.786476	0.740219	0.798814	0.273579	0.292012	0.268184	0.266582	0.233448	0.275419	2746
UNI_FL_4887	Homo sapiens	Female	Left	0.0301	0.173678	0.200996	0.166833	0.326411	0.356716	0.310533	0.178452	0.176406	0.181352	1.25325	1.32368	1.2265	0.619472	0.579064	0.633975	0.253708	0.269729	0.244141	0.25451	0.215409	0.267491	2100
ZMB_11647	Pongo pygmaeus	Unknown	Left	0.0481	0.304737	0.308542	0.305853	0.254831	0.280851	0.243915	0.289838	0.278479	0.302465	1.02925	1.08552	0.990799	0.681747	0.642741	0.706821	0.518925	0.397815	0.549785	0.69413	0.322762	0.76676	3078
ZMB_18516	Gorilla gorilla	Unknown	Right	0.0302	0.339699	0.354626	0.32887	0.264281	0.238703	0.282919	0.237598	0.232298	0.241908	1.27927	1.33516	1.24464	0.544095	0.516676	0.561539	0.491893	0.430236	0.517315	0.485822	0.238079	0.540735	2452
ZMB_6947	Pongo pygmaeus	Male	Left	0.0318	0.334672	0.435479	0.310794	0.298701	0.273675	0.30601	0.286028	0.277253	0.29211	0.957339	1.22793	0.906225	0.758534	0.537126	0.81137	0.534743	0.560778	0.526511	0.478076	0.340234	0.506941	1756
ZMB_6948	Pongo pygmaeus	Female	Left	0.0321	0.297259	0.31762	0.283889	0.310824	0.340319	0.29024	0.278439	0.263708	0.296414	0.913418	1.07681	0.825363	0.81635	0.664959	0.915174	0.452604	0.383932	0.490182	0.467165	0.249864	0.518828	1814.2
ZMB_83530	Gorilla gorilla	Male	Right	0.0302	0.291482	0.301125	0.289814	0.308142	0.317809	0.306492	0.384055	0.386029	0.382907	0.633173	0.64804	0.624053	1.19529	1.15709	1.21952	0.475921	0.417724	0.485081	0.685185	0.526476	0.731308	9888
ZMB_83545	Gorilla gorilla	Male	Right	0.0301	0.393187	0.423406	0.375256	0.244222	0.226726	0.254635	0.358076	0.350326	0.363725	0.895728	1.01372	0.844325	0.758334	0.636138	0.820653	0.636468	0.52558	0.671633	0.971597	0.374412	1.05183	5988
ZMB_83587	Gorilla gorilla	Female	Left	0.0409	0.365501	0.391482	0.344993	0.25869	0.228198	0.28275	0.325572	0.338199	0.309907	0.974784	0.951171	1.00299	0.700296	0.713137	0.687116	0.570501	0.501963	0.604677	0.547463	0.435369	0.590674	4187
ZSM_1907_0622	Pongo pygmaeus	Unknown	Right	0.0293	0.3367	0.368812	0.32275	0.321327	0.305054	0.324043	0.245358	0.243896	0.247333	1.18404	1.3489	1.13443	0.599209	0.497449	0.63417	0.461257	0.447339	0.459925	0.315468	0.242647	0.337525	1452
ZSM_1907_0629b	Pongo pygmaeus	Male	Right	0.0284	0.470608	0.528884	0.439107	0.290313	0.307425	0.282135	0.354056	0.362531	0.357121	1.04015	1.10661	1.00268	0.60734	0.541131	0.640209	0.660393	0.613001	0.669716	0.756879	0.34725	0.853589	3182
ZSM_1907_0633b	Pongo pygmaeus	Female	Right	0.0293	0.454735	0.525392	0.424778	0.273469	0.280389	0.28383	0.315913	0.334731	0.31273	1.13392	1.22765	1.07007	0.565985	0.479833	0.621792	0.636964	0.611333	0.645977	0.553089	0.351175	0.61875	1643
ZSM_1907_0660	Pongo pygmaeus	Female	Right	0.0284	0.329126	0.311869	0.344421	0.328637	0.394586	0.302889	0.239215	0.212744	0.254622	1.18014	1.28791	1.13919	0.608144	0.563708	0.623192	0.489469	0.414997	0.519602	0.378755	0.303711	0.410687	1914
ZSM_1909_0801	Pongo pygmaeus	Male	Right	0.0343	0.383923	0.398032	0.378248	0.244732	0.256274	0.240098	0.260785	0.257524	0.262256	1.2092	1.29876	1.1778	0.566212	0.512439	0.586781	0.526064	0.48679	0.540777	0.374398	0.276577	0.392826	2151
ZSM_AP_122	Pan troglodytes	Male	Right	0.0364	0.395815	0.41489	0.374863	0.296922	0.277126	0.318763	0.258627	0.271441	0.243257	1.30839	1.2676	1.35756	0.505668	0.517452	0.493358	0.566436	0.5071	0.602174	0.514331	0.338961	0.568676	2397
ZSM_AP-120	Pongo pygmaeus	Male	Left	0.0284	0.38456	0.454629	0.348429	0.29828	0.36157	0.265667	0.255854	0.262729	0.251387	1.12019	1.29455	1.06084	0.636851	0.509739	0.691261	0.548028	0.530813	0.55484	0.364064	0.27131	0.381723	2299
